# Supplementary material for: Combined Application of Probiotic and Phytobiotic Additives Improves Fermentation Quality and Amino Acid Preservation in Tropical Forage Silages
Source: Animals (Basel). 2026 Jul 17;16(14):2224. doi: 10.3390/ani16142224 (PMC13406032; doi:10.3390/ani16142224)
Supplement: Supplementary file 1 [file animals-16-02224-s001.zip]

Archive with 1 entries (1 files):
- animals-4370876-supplementary.pdf
